# Supplementary material for: Identification and Expression Analysis of Lipoxygenase Gene in Bitter Gourd (Momordica charantia)
Source: Genes (Basel). 2024 Nov 29;15(12):1557. doi: 10.3390/genes15121557 (PMC11675646; doi:10.3390/genes15121557)
Supplement: Supplementary file 1 [file genes-15-01557-s001.zip]

Archive with 1 entries (1 files):
- genes-3312103-supplementary.xlsx
