# Supplementary material for: Identification and Expression Analysis of Lipoxygenase Gene in Bitter Gourd (Momordica charantia)
Source: Genes (Basel). 2024 Nov 29;15(12):1557. doi: 10.3390/genes15121557 (PMC11675646; doi:10.3390/genes15121557)
Supplement: Supplementary file 1 [file genes-15-01557-s001.zip › genes-3312103-supplementary.xlsx]

## Sheet: S1
Table S1. Primer sequences used for RT-qPCR amplification of McLOX
Gene ID	Forward primers (5’-3’)	Reverse primer (5’-3’)
McLOX1	TCACTGGGCTGGCTTCTGGTC	AGGCGTGAGCAATGGCAAGTATG
McLOX2	GGAGTTCCATTGCCGCCTTCTC	TCAGCCTTGTCAATAGCAGTGTCG
McLOX3	GGAAGGGCGTCTCCATTCAACTC	GGCTTCACCGTCGTAATCCACTG
McLOX4	CATTGGCGATCCTGATGGTGGTG	GCATGTGGTCTTCCCGTTCTTCC
McLOX5	TGCTGTGGATGGGCTTGAGATTTG	TGAACTGCCTTGTCGTCCTTGTAG
McLOX6	TTGCCAACCATACATGCCTTCCG	TTCCGCTCTCCTGTTCCATCTCC
McLOX7	TGGTGGAAAGAGGTCCGAGAGAAG	GGCGTGAAGGGCTGAAGAAATCC
McLOX8	GGCGGCGGCGTTTCTCTTC	TCTCCAACTCGGCTGCCTTCC
McLOX9	GAGGAGACGGCAATGGCGAAC	CGAGGGTAAGGATACTGGGTGGAG
McLOX10	GTCAATGTAGGGCACGGCGATC	GCGGAGGAGAGCCAGATGAGAG
McLOX11	AACGAGTCAGGGTGGTACGAAATG	TGTGGGACGACTAAGAGGGTAGC
McLOX12	GCAGTCACGCCGAGCAGTTC	TCCATTTCCGCCGACCAAAGATC
McCYP	GGCAAACCCTAAAGTTTTCTTCG	GATGAGCCCTTGTAATGAAGTGG

## Sheet: S2
Table S2. McLOX nucleotide sequences of bitter gourd
Gene ID	Nucleotide Sequences
McLOX1	AAGGAGGAAATTTACGAGGCAAGTTTCGAAGTTGGACCAGATTTTGGGGAGATAGGGGCC GTGATTGTTGAAAACCCCAATGAAAAGGAGATGTACATCAAAGAAGTGGACCTCACTGGG CTGGCTTCTGGTCCCTCCACCATCACCTGCAACTCCTGGGTTCAACCCCCCACCGTGCTT CCTAAAGTACAGAGAGTCTTCTTCACCAGCAAGTCATACTTGCCATTGCTCACGCCTGCT GGACTCAAGTCCATGAGGGCAAATGAGCTGGTGAATCTGCGGGGCAATGGCACTGGTGAA CGTGTACCATACGATAGAATCTATGATTATGATGTGTACAACGATCTCGGGAGTTGTAGT GGCGATCTCAAAAGACCAGTTCTTGGTGGCGCT…
McLOX2	ATGTTGAAATCACCTCAAGTTTACGGAGGTGCGTTTGATGGGCGGAAACCGTTTGTTGTG AGTAATGTGAAGGCTCCTCTCCCCATTGGGTTTGGATGGGGAATACGGCCAAGGCAGAGG AGGGCCGAACTACGGGACGCCGTTCGCCCGGCCCGCTTCCCCGTCGTAAAGGTAAAAGAG AGCTCCGTCGCGAGTCCGGCGTCGGAGAAGGCGGTTTCTGCTAAAGCCGTGGTGACGGTG AAACGAGCCACCGGGGGGATATATTTGGAACGAGGCCTTGATGACATTGCCGATCTTTTG GGAAAATCACTTCTTCTCCAGCTCGTCAGTGCTGAAATCGATTCCGATACGGGACTGGAG AAGGGAAGAATAAAAAAATATGCTCATAAAGAG…
McLOX3	ATGATTTCTGTAAAAAAAAATATATATGCAGAGACATTTTTTAAAATCATACTACGTAAT CTGATTTCAGACAACATAGATCTGGATACGAATGTGGGATCCTGTACTTCTCATTATCCT CACATAAAAAGAAAAAGAAAAAGAAAAAGAAAAAAATGGAATAAATTAATTCTTCAAGGG CCCTGTTTAATGCATAACTGGAAGAAGCTCTTGTGTTCTGTATTGAGTTTGTTCAAAATG GGGATCTGCCCTGGGGTGGAGATGCTTCAGAAGCTGCTCGACATGTTTTTCGTCGGAAAT CTCAGGAAATTAGGATACAACGGCGGCGGTGGCGGCGGTACCGGCGACAGCAAGAAGATC AGAGGAACTGTGGTTTTGATGAAGAAGAGCGTC…
McLOX4	ATGAGCATATTCGGGTTGGGAGGAAAGATTCTCGGGGAGGTCGCTAAAGGCGCCGGTGAG GCCCTCAGAACTACCGGCGACATCACTGGCTCGATCATAGATGCCGGAAATAACATCACC CAACGAGCCATCGGCGATATCACCGGTATCGGGAAGAAGAAGATCAAAGGGAAGGTGATT TTGATGAGAAGCAATGCCTTGGATTTCACTGAGTTACACTCCACTGTCGTTGATACTTTC GTTGAGCTGTTGGGAAGTTCGATTGTTCTTCAACTCATTAGTGCAACTAGTGTTGATCAC CACTCAAACAGCCCGCGAGGGAAAGTCGGAAAAAATGCTTACTTGCAGAGGTGGGCGACC ACAATGCCACGGCTGTTTGCAGGAGAATCTGTG…
McLOX5	ATGTTTGGAATTGGAAAAGTTATAGAAGGGGCCTTGAACACCACCGGCGACCTCGCCGGC TCTGTGATCAATGCCGGCGGCAACATTGTAGATCGTGTCACCAATCTTGGAGGGAAGAAG ATCAAAGGCAAAGTCATTCTCATGAGAAGCAATGTATTGGACTTCACTGAATTCCATTCC ACACTTCTCGATGGCTTCACCGAGCTTTTGGGCGGCGGGGTTTCGTTGCAGCTCATCAGT GCCACTCAGGCTTCTTTGGACTCGCGAGGGAAAGTTGGAAAGCGGGCTTTCTTGGAGAGG TGGTTGACTTCGATCCCGCCACTGTTCGCCGGAGAGTCTGTGTTTCAAGTGAACTTCGAT TTGGAAGATAACTTTGGGCTTCCAGGAGCTTTC…
McLOX6	ATGTTTGGGATTGGGAAGAATATCATAGAGAGCGCCGTGAACACTACCGGCGACCTCGCC GGCTCCGTCATCAATGCCGGCGGCAACATTTTAGGGCGTGTCACCAATATCGGCGGGAAG AAGATCAAAGGGACAGTGGTTCTTATGAGAAGCAATGTTTTGGACTTTACCGAATTCCAT TCCACGCTTCTTGATGGCTTCACTGAGCTCTTGGGCGGCGGCGTTTCCTTGCAACTCATC AGTGCCACTCACGCTTCCAACGACTCGCGAGGGAAAGTTGGACAGCGGGCGTTTCTGGAG AGGTGGCTGACTTCAATTCCGCCGTTGTTCGCCGGAGAGTCTGTGTTTCAAGTGAACTTT GATTGGGAAGAGAACTTTGGATTTCCAGGAGCT…
McLOX7	ATGTTGCTGCATAGCATATCACGTCTAAAAAACAGAAGAAAAGGAACGCAGAAGGTGAAA GGGACAGTTATTTTATTGAGAAGTAATGTTTTGGATTACAATGAAATCCAATCTTCTGTT CTTGATAATATCAGTGAGTTTTGGGGAGCAAGAGTTTCTCTTCAGCTCATCAGCTCTGTT AATGGAGATCGAGAAAAGGAGTTTCAAGGAAAGGTGGGAAAGAAAGCTTACTTGGAAAAC TGGATTACCAAAATGGTACCTGTAAATCCAAAGGAAACTACGTTTAAAGTCACTTTTGAT TGGGATGAAGAGATGGGAATTCCAGGAGCTTTCTTTATAAGAAATAACCATTTTACCAAA TTCTTCCTCAAGTCACTCACTCTTGAAGATGTT…
McLOX8	ATGTTGATTGGGAGCATTGTGGGGGCAATCTCTGGGCTGAAGCATGGGGGGAAGAAGATC AAAGGGACTGTGGTTTTGATGAGAAGTAATGTTTTGGATTTCAATGACTTCCAATCCACT GTTCTTGATAATCTTCATGAGTTTTTAGGCGGCGGCGTTTCTCTTCGCCTCGTTAGCGCT CATCACGGCGATCCTTTAAAAGGGTTTCAAGGGAAGGTGGGGAAGGCAGCCGAGTTGGAG AATTGGATTGCCAATACAATAATTCCAATATTTGCAGGAGAAACTGCCTTCACTGTTACT TTTGATTGGGATGAAGAAATTGGAGTCCCCGGAGCTTTCTTCATCAGAAATGATCATTTT AGTGAATTCTTTCTCAAATCTCTCACTCTCGAG…
McLOX9	GCAAACGGATTGAGAGGGAAATTGGGAGAGGCAGCTTATTTGGAAGATTGGATTACTACA AGGACTCCATTAATAGCTGGGGAAGCTGCTTTCAAAGTTAGATTTGATTGGGATGAGGAA GAAATGGGAATTCCTGGTGCCTTCTTCATCAGAAATGATCATCACAGTGAATTTTACCTC AAATCTCTCACTCTCGAACATGTTCCTGGCCATGGAAGGATCTACTTCCTATGCAACTCT TGGGTTTATCCATTTCGCACGTCGAAAAAGAATCGTATTTTCTTCGTCAATCAGACATAT CTTCCCAGCGAAACACCAGAGCCGCTTCGCAAGTTCAGAGATGAGGAATTACAGAGCTTG AGAGGAGACGGCAATGGCGAACTCCAAGAATGG…
McLOX10	ATGGCACTGGCGAATGAAATGATCGGATCATCTTTTCTTCAAAAATCATCACTGGTTTCT TCGTCTAAATTGTTTCAAAGTGGCAGTTTTGAGAAGCAGTTCAGGCCAATTTGGGTTCCA GGGGAAAAGATGAAGGTGGTGCATTTAAGGAAGGCTGTGAGCGGCCCTGTGGCTGCAATT AGTGAGGATTTGATCAAGGCTCTGCCCTTGGCCGAGAAGCCCGTCAAGTTCAAGGTGAGA GCCGTTGTGACTATAAGAAACAAGAACAAGGAAGACCTCAAGGAGACAATATTTAAGCAT TTGGATGCTTTCACCGATAAGATTGGCCAGAACGTTGTTCTTCAACTTATCAGCACTGAG ATTGATCCAAAAACAAACGCTCCAAAGAAAAGC…
McLOX11	ATGGCGACGGATCAGAGGTCTGCGATGAAGGGAGTGGTGGTGGTGGTTCATGATTTTGGC AAATCTGGCCCTGCAAAATCCCTCTCTCTCCACATTTACAGTCAAACTCAACTTGATCCA AAAACGGGCAAAGGAAGGTTGAGTGAGAAGGCAAAGTTAGAAGGGTGGAAAACCAAGAAA AAGGGCAGTGATGGTTCAAAAAGCACTTCCTACAAAATAAAGTTGAAAGTTGAAAGTGGA TTTGGAATTCCAGGAGCTCTTGTGGTAACAAATCAGCATAAGCACAAATTCTTCATCAAA TCAGCTTTTCTTCAAACTCCAAACCATCCCCAAATCATCCACTTTGAATGCAACTCTTGG GTTTATCCTACAAACCTCACTTTCACTCACTGC…
McLOX12	ATGTTCGCAGTCACGCCGAGCAGTTCTCTGAACTTACAGAGGCACTACTTCGAGTCATCC AGCTGGCGATTCTTCACGATCTCCCGCGCCGGGAGTAATTTCAGAGTCCGGAAGGCTAGG GTTTCGCGATCTGGATCTTTGGTCGGCGGAAATGGACTGGCTCGGGCGGCGATCAGCAGT GAGAACAAGGCCGTGGAGGAAGCTTCTCCGCCGGAAAGAAGAGCTGGCAATGAGTCCGGG CTCTCTTCGTCTTCTTCCGGAGGAATCGAAGTTCGGGCGACAATAAAGATCAGAAAGAAG ATGAAGGAGAAGTTGACGGAGAAGATCGAAGATGAGTGGGAGTATTTTATCAACGGGATT GGGCGAGGGATATGGATTCGCCTTATCAGTGAA…

## Sheet: S3
Table S3. McLOX protein sequences of bitter gourd
Gene ID	Protein Sequences
McLOX1	KEEIYEASFEVGPDFGEIGAVIVENPNEKEMYIKEVDLTGLASGPSTITCNSWVQPPTVLPKVQRVFFTSKSYLPLLTPAGLKSMRANELVNLRGNGTGERVPYDRIYDYDVYNDLGSCSGDLKRPVLGGAEHPYPRRCRTGRPHCENSPELEERRKNESIYIPRDEAFSNIKQDAFMKDSVLSFIHTIVPNLWVHFDDKAGFSNFKDIDALYAVDGFKLPTLESSTSLKDDLPWIFKLDSTGKISLRFDPPEPMDRDKFFWLSDEQFARQTLAGLNPCSIQLVTEWPLVSKLDPEIYGPPESAFNIEMLNQKIGSITVQEAIQKKKLYILDYHDMLLPYVQKVRAVEGTTLYGSRTLFFLNEDETLKPLAIELTRPPMDDKPQWKRVYGPSEQATHLW…
McLOX2	MLKSPQVYGGAFDGRKPFVVSNVKAPLPIGFGWGIRPRQRRAELRDAVRPARFPVVKVKESSVASPASEKAVSAKAVVTVKRATGGIYLERGLDDIADLLGKSLLLQLVSAEIDSDTGLEKGRIKKYAHKERDDKQKAGEVKYETDFTIPPDFGAIGAILVENEHHREIYLKDIVIDGLPTGPVHFVCNSWISSKSEIDSNRVFFTTKSYLPSETPEGLKRFREDDLKTKQGNGHGKRENHERIYDYDVYNDLGDPDKSDELKRPVLGGKQFPYPRRCRTGRGRTQQDPQSEVRSSDIYVPRDEAFSFIKEATFNARTFNSVLHGLLPALESVATDSEASFPHFPAIDDIYDNGVPLPPSQGGWKLATVLPRMIDTAIDKAEDILRFHPPEPFEKDKFF…
McLOX3	MISVKKNIYAETFFKIILRNLISDNIDLDTNVGSCTSHYPHIKRKRKRKRKKWNKLILQGPCLMHNWKKLLCSVLSLFKMGICPGVEMLQKLLDMFFVGNLRKLGYNGGGGGGTGDSKKIRGTVVLMKKSVLDFKDVKASVLDRVHEFCGKGVSIQLISSENPSDSASAAYLEQWITTVKPSMTADEIAFTVFFKWEETMGAPGAFIIRNHHASQFYLKTVTLHDVPGHGCVHFVCNSWVYPAHRYSYDRVFFSNKSYLPCQTPEPLRKYREEELVNLRGNGIGELKEWDRVYDYAYYNDLGMPDSGKKYVRTVLGGSKEYPYPRRGRTGRKPSKSDPCCESRLPLLSLKIYVPRDEQFRHLKLSDFLAYGLKSIIQTLVPEIKSLCDKTINEFDSFDD…
McLOX4	MSIFGLGGKILGEVAKGAGEALRTTGDITGSIIDAGNNITQRAIGDITGIGKKKIKGKVILMRSNALDFTELHSTVVDTFVELLGSSIVLQLISATSVDHHSNSPRGKVGKNAYLQRWATTMPRLFAGESVFEVNFEWEEGFGLPGAFYIKNGHTTEFYLKSLTLDNVPDYGTVHFDCNSWIYPSRRYKKDRIFFANKTYLPNETPDPLLKYREEELLNLRGDGKGERQKWDRIYDYDVYNDIGDPDGGASLVRPILGGSEYPYPRRGRTGRPHARKDHKSESRMKSVVGLDIYVPRDENFGHLKMDDFLAYALKSLSSSVTPGLQSVFDFTPLEFDKFKEVHDLYDGGFPIPFNVLRNLTEGLTPPMFKELLRTDGERFLKFPPPQIVKDDKSAWRTD…
McLOX5	MFGIGKVIEGALNTTGDLAGSVINAGGNIVDRVTNLGGKKIKGKVILMRSNVLDFTEFHSTLLDGFTELLGGGVSLQLISATQASLDSRGKVGKRAFLERWLTSIPPLFAGESVFQVNFDLEDNFGLPGAFFIKNGHTSEFFLKSLTLEDVPGFGRIHFDCNSWVYPSGRYKKDRIFFANKTFLPSETPNPLRKYREEELLNLRGDGTGERKEWDRIYDYDVYNDLSDPNVRPILGGSQHPYPRRGRTGRPRARRDSNYETRLSAVLGLTIYVPRDENFGHLKMSDFLGFALKSLSSTVQPELVNLINITPGEFDKFQDVHDLYEGGFPVPLNVFRNLTEAFTPPMFQELLRNDGERFLKFSPPQVVRDNKSGWRTDEEFAREMLAGVNPVIICRLKEF…
McLOX6	MFGIGKNIIESAVNTTGDLAGSVINAGGNILGRVTNIGGKKIKGTVVLMRSNVLDFTEFHSTLLDGFTELLGGGVSLQLISATHASNDSRGKVGQRAFLERWLTSIPPLFAGESVFQVNFDWEENFGFPGAFFIKNGHTSEFFLKSVTLEDVPGFGRVHFDCNSWVYPSRRYKKDRIFFANHTCLPIDTPDSLRKYREEELLNLRGDGTGERKEWDRIYDYDVYNDLCDPSGGPNLVRPILGGSDQYPYPRRGRTGRPSARKDHKYESRLSDVMSLNIYVPRDENFGHLKMADFLGNTLKVLSTSIQPGLESIFDSTPGEFDKFKEVDDLFERGFPIPLNIFKNLTEDLAPPLFKAFLRSDGERFLKYPTPQVIKDNKLGWRTDEEFAREMIAGVNPLI…
McLOX7	MLLHSISRLKNRRKGTQKVKGTVILLRSNVLDYNEIQSSVLDNISEFWGARVSLQLISSVNGDREKEFQGKVGKKAYLENWITKMVPVNPKETTFKVTFDWDEEMGIPGAFFIRNNHFTKFFLKSLTLEDVPLVGRIHFDCNSWIYPSIKYNKDRIFFVNKAYLPNETPEPLRKYREEELKNLRGDETGERQEWDRIYDYDVYNDLEDPDSDSTYIRPILGGSNQYPYPRRGRTGRAPSKKDKKYESRLSSSLTLNIYVPRDERFGHLKESDFLAYTLKSIAQSIKPGLEELFNRNPREFDSFQDVFKLYEGGFPLPTNLLDKFRQSIPAPLLKEIFRSDGERFLKFPLPQVIQDSKSAWRTDEEFAREMLAGVNPIIIRRLQEFPPLSKLDPNIYGDQ…
McLOX8	MLIGSIVGAISGLKHGGKKIKGTVVLMRSNVLDFNDFQSTVLDNLHEFLGGGVSLRLVSAHHGDPLKGFQGKVGKAAELENWIANTIIPIFAGETAFTVTFDWDEEIGVPGAFFIRNDHFSEFFLKSLTLEDVPGHGRVHFDCNSWIYPYGKYKKDRIFFANQAYLSSETPEPLRKYREEELINLRGNGKGERKEWDRIYDYDVYNDIGDPDSNLDLGRPVLGGSAKYPYPRRGRTGRPPSKKDPKSESRLPASSKPTDVYIPRDERFGHLKMSDFLAYGLKSVSRSIKPKLEDLFDSTPGEFDDFNDVFALYEKGLPVPRSLLEGITENIPAPLLKEIFRTDGERFLRFPTPQLIHEDKSAWSTDEEFAREMLAGVDPVVIRRLQEFPPASKLDPEIY…
McLOX9	ANGLRGKLGEAAYLEDWITTRTPLIAGEAAFKVRFDWDEEEMGIPGAFFIRNDHHSEFYLKSLTLEHVPGHGRIYFLCNSWVYPFRTSKKNRIFFVNQTYLPSETPEPLRKFRDEELQSLRGDGNGELQEWDRVYDYAFYNDLADPDKGSEYARPVLGGSTQYPYPRRGRTGRPPAKSDPEFESRIPLVKSLDIYVPRDERFGHLKLSDFLAYALKAVSQFIKPGLEELFEGTPGEFDSFQDVLDLYEGGFPVPEGLFEAIRENIAAPLLKEIFRTDGERLFKFPLPQVIKEDRSAWRTDEEFGREILAGVNPVVIRRLQVFPPTSKLDPEVYGDQNSKITKEHIIDKLDGLTVEEAIKRNRLFILDPHDSLMPYLRRINTTSTKTYASRTILFLKEDG…
McLOX10	MALANEMIGSSFLQKSSLVSSSKLFQSGSFEKQFRPIWVPGEKMKVVHLRKAVSGPVAAISEDLIKALPLAEKPVKFKVRAVVTIRNKNKEDLKETIFKHLDAFTDKIGQNVVLQLISTEIDPKTNAPKKSNEAVLKDWSKKTNVKAERVNYTAEFLLTSDFGEPGAITIVNKHQQEFFLETITLEQFASDPIHFPCNSWVQSRKDHPAKRIFFSNKPYLPGETPAGIKALREKELKDIRGDGKEERKLSDRVYDFDVYNDLGNPDKGIEFARPRLGGEKIPYPRRCRTGRAPTDTDITAESRVEKPLPMYVPRDEQFEESKQTTFSLGRLKAVLHNLIPSLKASIRSNKQDFHGFSDIDSLYSEGVLLKLGLQDELLKKLPLPRVVSESSQGLLRYNT…
McLOX11	MATDQRSAMKGVVVVVHDFGKSGPAKSLSLHIYSQTQLDPKTGKGRLSEKAKLEGWKTKKKGSDGSKSTSYKIKLKVESGFGIPGALVVTNQHKHKFFIKSAFLQTPNHPQIIHFECNSWVYPTNLTFTHCLFFSNTSYVPSQTPKPLVELRKEELAKLRGDSKGERKEWDRIYDYDCYDDIGNSQERSQPGGLLPYPRRGRTGQPPSNADCSNWKIESETNVAPDERMRHTKIIELASNSVEAALQFLFPTLKALNHQPQSTAHFKSFVELHNLFWAQKPNNLAQADQWTKQKLKKFLPQQLFQQILSQKHPFMYPLPQLLRENEWAWMDDDEFARQMLAGTNPVRITCLHKFPPESKTKVVSTIKESDIEHSLDGLTLQQAIEDRRILLLDHHDYLM…
McLOX12	MFAVTPSSSLNLQRHYFESSSWRFFTISRAGSNFRVRKARVSRSGSLVGGNGLARAAISSENKAVEEASPPERRAGNESGLSSSSSGGIEVRATIKIRKKMKEKLTEKIEDEWEYFINGIGRGIWIRLISEEIDPETNSGRSMESCVRGWLPKPLNGLHTVEYAANFTVPRDFGCPGAVLITNLHGKEFYLLEVIVHGFDVGPIFFPANTWIHSRNDNPDSRIIFKNHVYLPSQTPLGLQGLRREDLLNIRGNGKGERKPYDRIYDYDVYNDLGNPDKSKDLARPVLGVENTPYPRRCRTGRPPSVSDPLTESRIEKPHPVYVPRDETFEEMKKSTFSAGRLKALLHNLVPSIAATLSKSDISFKCFSEIDKLYIDGVVLNDENHQEHSQNWFLGNIMK…
